# Supplementary material for: SENP6 regulates localization and nuclear condensation of DNA damage response proteins by group deSUMOylation
Source: Nat Commun. 2023 Sep 22;14:5893. doi: 10.1038/s41467-023-41623-w (PMC10514054; doi:10.1038/s41467-023-41623-w)
Supplement: Supplementary file 4 — Source Data [file 41467_2023_41623_MOESM4_ESM.xlsx]

## Sheet: Fig 1C
REP1_NTP						REP1_siSENP6
Core	yH2AX	SUMO2/3	Colozaling foci	Pearson		Core	yH2AX	SUMO2/3	Colozaling foci	Pearson				Median yH2AX foci	Median SUMO foci
1	1	6	0	0.173		1	31	35	6	0.394		REP1	NTP	1	3
2	0	0	0	0.196		2	26	7	1	0.443			siSENP6	16	12
3	1	1	0	0.151		3	16	34	9	0.356			NTP + ML792	1	0
4	0	1	0	0.221		4	13	7	2	0.383			siSENP6 + ML792	5	2
5	1	3	0	0.177		5	21	19	11	0.624		REP2	NTP	2	2
6	3	5	0	0.212		6	10	3	1	0.274			siSENP6	10	6
7	0	4	0	0.205		7	5	12	3	0.362			NTP + ML792	0	0
8	0	3	0	0.235		8	9	7	1	0.314			siSENP6 + ML792	5	3
9	0	2	0	0.161		9	4	10	1	0.232		REP3	NTP	2	1
10	0	4	0	0.119		10	21	1	0	0.356			siSENP6	18	7
11	3	7	0	0.252		11	5	14	0	0.259			NTP + ML792	3	0
12	14	6	1	0.138		12	25	12	3	0.509			siSENP6 + ML792	7	0
13	1	3	0	0.184		13	7	20	4	0.351
14	2	1	0	0.19		14	3	8	0	0.272
15	1	6	0	0.159		15	14	6	2	0.417
16	4	3	0	0.214		16	18	17	2	0.376
17	0	3	0	0.129		17	9	25	7	0.53
18	2	3	0	0.293		18	13	21	6	0.296
19	0	3	0	0.192		19	13	13	8	0.623
20	0	0	0	0.15		20	0	0	0	0.319
21	1	4	0	0.248		21	33	12	2	0.291
22	6	2	1	0.234		1	2	3	1	0.393
23	2	7	0	0.142		2	14	5	0	0.327
24	0	1	0	0.258		3	77	18	8	0.384
25	2	2	0	0.233		4	36	16	6	0.152
26	3	1	0	0.232		5	24	4	1	0.1
27	0	1	0	0.324		6	14	4	0	0.34
1	2	2	0	0.183		7	11	12	5	0.443
2	0	1	0	0.215		8	32	22	12	0.528
3	0	1	0	0.125		9	8	9	2	0.295
4	1	4	0	0.202		10	1	9	0	0.238
5	3	3	0	0.22		11	51	24	8	0.454
6	4	2	0	0.093		12	3	16	2	0.126
7	0	1	0	0.207		13	68	9	5	0.492
8	0	3	0	0.196		14	3	19	3	0.451
9	3	5	0	0.175		15	9	2	0	0.306
10	0	4	0	0.183		16	1	6	0	0.215
11	2	7	1	0.15		17	16	6	0	0.339
12	0	1	0	0.162		18	11	11	2	0.397
13	2	3	0	0.17		19	40	20	7	0.452
14	0	4	0	0.25		20	9	12	5	0.513
15	2	5	0	0.129		21	57	8	3	0.402
16	8	5	1	0.214		22	19	20	11	0.596
17	6	6	0	0.149		23	1	2	0	0.078
18	1	3	1	0.227		1	41	29	13	0.612
19	0	1	0	0.245		2	13	4	1	0.325
20	6	7	0	0.198		3	25	70	19	0.559
21	1	1	0	0.201		4	3	3	0	0.235
22	1	1	0	0.242		5	35	9	4	0.367
23	1	2	0	0.211		6	2	5	0	0.193
24	1	4	0	0.236		7	0	3	0	0.271
25	0	2	0	0.156		8	6	3	0	0.334
26	0	2	0	0.151		9	2	7	0	0.16
27	1	1	0	0.195		10	54	31	13	0.427
28	0	2	0	0.326		11	0	5	0	0.256
29	4	4	1	0.235		12	1	5	1	0.315
30	1	1	0	0.196		13	34	8	4	0.353
31	1	3	0	0.247		14	18	24	5	0.482
32	0	0	0	0.182		15	1	4	0	0.271
33	2	4	0	0.115		16	75	61	45	0.74
34	2	4	0	0.165		17	38	22	7	0.558
35	0	6	0	0.195		18	31	10	0	0.236
36	0	7	0	0.099		19	26	39	15	0.585
37	0	4	0	0.192		20	6	16	2	0.499
38	0	2	0	0.347		21	43	39	17	0.604
39	2	2	0	0.29		22	33	37	13	0.458
40	8	4	0	0.174		23	8	39	5	0.527
1	1	8	0	0.183		24	0	8	0	0.209
2	0	0	0	0.234		1	61	27	15	0.547
3	1	1	0	0.15		2	41	23	6	0.421
4	0	1	0	0.27		3	41	10	3	0.453
5	5	4	0	0.18		4	2	23	0	0.29
6	1	4	0	0.222		5	31	4	0	0.441
7	0	2	0	0.231		6	55	46	25	0.676
8	1	3	0	0.271		7	17	8	3	0.334
9	1	3	0	0.169		8	10	23	2	0.44
10	1	3	0	0.162		9	12	7	1	0.159
11	2	5	0	0.269		10	21	12	0	0.405
12	11	5	1	0.173		11	23	12	5	0.494
13	2	3	0	0.208		12	44	29	17	0.612
14	3	2	0	0.174		13	31	20	4	0.589
15	1	6	0	0.162		14	8	16	1	0.234
16	2	3	0	0.208		15	34	22	6	0.332
17	0	4	0	0.132		16	31	12	5	0.354
18	0	2	0	0.325		17	7	11	1	0.541
19	1	0	0	0.276		18	18	42	10	0.468
20	0	5	0	0.193		19	23	6	2	0.17
21	0	0	0	0.172		20	26	14	3	0.454
22	1	6	0	0.265		21	30	6	1	0.354
23	6	5	1	0.229
24	0	6	0	0.171
25	0	1	0	0.271
26	0	1	0	0.239
27	2	2	0	0.245
28	3	1	0	0.255
29	0	2	0	0.278
REP1_NTP + ML792						REP1_siSENP6 + ML792
Core	yH2AX	SUMO2/3	Colozaling foci	Pearson		Core	yH2AX	SUMO2/3	Colozaling foci	Pearson
1	0	0	0	0.234		1	5	0	0	0.188
2	0	0	0	0.274		2	23	1	0	0.163
3	0	0	0	0.266		3	13	1	0	0.209
4	0	0	0	0.215		4	32	5	3	0.266
5	0	0	0	0.278		5	8	3	0	0.066
6	0	0	0	0.259		6	18	2	0	0.196
7	1	0	0	0.149		7	26	3	2	0.351
8	0	0	0	0.23		8	0	1	0	0.169
9	1	0	0	0.285		9	0	1	0	0.16
10	1	0	0	0.224		10	0	3	0	0.196
11	2	0	0	0.295		11	7	2	0	0.178
12	3	0	0	0.151		12	6	3	0	0.137
13	0	0	0	0.216		13	0	4	0	0.202
14	0	0	0	0.243		14	2	1	0	0.113
15	0	0	0	0.256		15	5	2	0	0.17
16	2	2	0	0.154		16	39	3	2	0.516
17	7	3	0	0.169		17	8	6	1	0.236
18	2	0	0	0.315		18	1	6	0	0.195
19	0	0	0	0.13		19	9	12	3	0.434
20	2	1	0	0.182		20	1	1	0	0.121
21	4	2	1	0.262		21	16	2	0	0.227
22	4	1	0	0.23		22	4	10	2	0.575
23	3	0	0	0.166		23	2	4	0	0.373
24	1	0	0	0.107		24	2	6	0	0.236
25	2	2	0	0.177		25	21	7	1	0.159
26	4	0	0	0.269		26	8	4	1	0.247
27	2	0	0	0.242		27	9	14	4	0.445
28	1	0	0	0.234		28	9	6	0	0.354
29	0	0	0	0.229		1	2	1	0	0.166
30	0	0	0	0.345		2	1	1	0	0.188
31	0	0	0	0.315		3	0	1	0	0.264
32	0	0	0	0.206		4	1	2	0	0.207
33	1	0	0	0.222		5	0	5	0	0.263
34	2	2	0	0.27		6	0	0	0	0.18
35	1	0	0	0.178		7	3	2	0	0.192
36	3	1	0	0.091		8	2	0	0	0.177
37	4	0	0	0.112		9	1	4	0	0.135
1	0	0	0	0.205		10	1	0	0	0.121
2	0	0	0	0.303		11	4	0	0	0.18
3	4	0	0	0.17		12	1	2	0	0.105
4	0	0	0	0.277		13	24	4	0	0.184
5	1	1	0	0.246		14	2	2	0	0.16
6	1	0	0	0.201		15	2	0	0	0.127
7	0	0	0	0.277		16	4	3	0	0.105
8	4	2	0	0.026		17	6	4	0	0.149
9	0	0	0	0.199		18	1	0	0	0.183
10	7	0	0	0.226		19	1	0	0	0.142
11	8	0	0	0.176		20	2	0	0	0.193
12	0	0	0	0.255		21	2	0	0	0.168
13	9	1	1	0.303		22	21	6	0	0.253
14	7	1	0	0.145		23	6	8	1	0.297
15	1	0	0	0.147		24	37	7	4	0.236
16	6	0	0	0.138		25	1	1	0	0.246
17	6	1	0	0.201		26	1	1	0	0.074
18	0	0	0	0.278		27	29	6	1	0.29
19	2	1	0	0.23		28	52	5	2	0.256
20	6	0	0	0.213		29	1	2	0	0.097
21	6	0	0	0.114		30	23	5	0	0.242
22	10	0	0	0.204		31	0	1	0	0.189
23	4	2	0	0.203		32	6	1	0	0.195
24	9	0	0	0.151		33	15	5	1	0.2
25	1	0	0	0.214		34	16	7	0	0.195
26	0	0	0	0.388		1	46	2	1	0.233
27	0	0	0	0.16		2	7	2	0	0.079
28	0	0	0	0.264		3	0	3	0	0.244
29	7	2	0	0.152		4	6	0	0	0.139
30	0	0	0	0.214		5	3	2	0	0.22
31	1	0	0	0.158		6	12	7	0	0.163
32	0	1	0	0.289		7	13	3	0	0.133
33	3	0	0	0.206		8	10	5	1	0.148
34	0	0	0	0.175		9	2	0	0	0.197
35	0	0	0	0.252		10	18	0	0	0.142
36	2	1	0	0.274		11	3	1	0	0.103
37	1	0	0	0.175		12	3	1	0	0.169
38	0	0	0	0.246		13	0	0	0	0.18
1	2	1	0	0.285		14	17	0	0	0.17
2	1	0	0	0.178		15	15	3	0	0.143
3	2	1	0	0.117		16	8	2	0	0.175
4	1	2	0	0.235		17	4	2	0	0.115
5	4	3	0	0.191		18	4	4	0	0.143
6	0	0	0	0.212		1	0	1	0	0.249
7	4	1	0	0.188		2	12	5	0	0.122
8	3	0	0	0.258		3	15	1	0	0.198
9	4	2	0	0.167		4	3	0	0	0.097
10	0	0	0	0.235		5	15	2	0	0.267
11	6	1	0	0.195		6	25	3	0	0.117
12	1	0	0	0.136		7	17	1	0	0.126
13	7	0	0	0.281		8	6	1	0	0.128
14	1	0	0	0.201		9	46	10	1	0.27
15	3	2	0	0.309		10	0	0	0	0.164
16	2	0	0	0.183		11	8	4	0	0.081
17	6	2	1	0.264		12	0	0	0	0.137
18	0	0	0	0.314		13	18	1	0	0.22
19	5	1	0	0.211		14	5	0	0	0.111
20	5	2	1	0.353		15	60	14	1	0.194
21	0	0	0	0.184		16	3	1	0	0.13
22	4	0	0	0.242		17	12	3	0	0.161
23	5	0	0	0.165		18	6	1	0	0.126
24	5	1	0	0.253		19	2	1	0	0.157
25	0	0	0	0.259		20	5	2	0	0.173
26	11	4	0	0.08
27	1	2	0	0.161
28	3	2	0	0.202
29	2	0	0	0.165
30	1	0	0	0.18
31	1	0	0	0.217
REP2_NTP						REP2_siSENP6
Core	yH2AX	SUMO2/3	Colocalizing foci	Pearson		Core	yH2AX	SUMO2/3	Colocalizing foci	Pearson
1	2	2	0	0.182		1	5	4	2	0.372
2	9	1	0	0.158		2	1	9	0	0.279
3	1	3	0	0.162		3	3	11	1	0.564
4	1	4	0	0.287		4	12	19	10	0.608
5	4	2	0	0.148		5	2	2	0	0.264
6	1	1	0	0.211		6	1	4	0	0.399
7	0	3	0	0.273		7	13	12	6	0.472
8	5	5	0	0.333		8	25	18	8	0.638
9	7	5	0	0.105		9	5	6	0	0.235
10	1	1	0	0.186		10	34	6	1	0.467
11	1	0	0	0.144		11	1	12	0	0.212
12	0	1	0	0.18		12	4	6	2	0.7
13	0	0	0	0.251		13	1	10	1	0.435
14	0	1	0	0.273		14	23	7	4	0.459
15	1	1	0	0.176		15	18	2	0	0.463
16	17	2	0	0.283		16	26	5	0	0.346
17	0	2	0	0.236		17	5	6	0	0.194
18	4	4	0	0.187		18	3	5	1	0.258
19	0	1	0	0.329		19	6	15	2	0.185
20	8	5	0	0.276		20	22	7	2	0.406
21	2	2	1	0.416		21	6	4	0	0.114
22	1	3	0	0.241		22	4	8	1	0.318
23	0	2	0	0.303		23	7	8	2	0.214
24	4	3	0	0.282		24	32	6	2	0.412
25	1	0	0	0.246		25	20	5	0	0.358
26	0	1	0	0.332		26	25	17	2	0.318
27	3	2	0	0.234		27	29	7	3	0.278
28	5	1	0	0.204		28	0	6	0	0.246
29	3	4	1	0.177		29	7	12	1	0.235
30	2	2	0	0.254		30	0	2	0	0.182
31	1	0	0	0.117		31	3	3	1	0.532
32	2	0	0	0.17		32	0	3	0	0.207
33	3	1	0	0.168		33	14	8	1	0.274
1	7	2	0	0.296		34	3	2	0	0.449
2	3	2	0	0.281		35	12	18	1	0.324
3	1	1	0	0.11		36	1	3	0	0.289
4	3	1	0	0.23		37	2	0	0	0.348
5	2	2	1	0.349		38	7	8	1	0.408
6	2	4	0	0.157		39	13	4	1	0.306
7	1	2	0	0.242		1	5	7	0	0.233
8	2	3	0	0.343		2	6	1	0	0.468
9	2	2	0	0.102		3	2	9	1	0.348
10	1	1	0	0.164		4	0	3	0	0.247
11	2	6	1	0.281		5	25	5	0	0.302
12	3	1	0	0.171		6	46	4	2	0.405
13	0	6	0	0.284		7	4	5	0	0.195
14	1	1	0	0.185		8	0	3	0	0.212
15	1	3	0	0.114		9	4	2	1	0.344
16	2	0	0	0.205		10	39	23	10	0.463
17	0	0	0	0.202		11	2	2	0	0.067
18	4	0	0	0.153		12	20	15	2	0.292
19	3	5	0	0.309		13	19	2	0	0.285
20	1	1	0	0.275		14	34	6	0	0.154
21	0	1	0	0.247		15	6	14	2	0.276
22	0	0	0	0.382		16	10	17	6	0.507
23	5	1	0	0.182		17	36	4	0	0.259
24	3	4	0	0.274		18	7	11	1	0.258
25	0	4	0	0.362		19	11	4	0	0.303
26	2	3	0	0.246		20	28	10	5	0.23
27	1	0	0	0.223		21	4	5	0	0.266
28	1	2	0	0.123		22	19	13	1	0.306
29	2	1	0	0.294		23	36	14	5	0.274
30	1	2	0	0.229		24	10	8	1	0.284
31	1	2	1	0.3		25	47	6	0	0.306
32	3	7	0	0.211		26	1	15	0	0.076
33	0	4	0	0.295		27	33	18	5	0.429
34	0	1	0	0.242		28	2	6	1	0.353
35	0	2	0	0.283		29	14	5	1	0.266
36	1	1	0	0.162		30	2	6	1	0.299
37	0	3	0	0.276		31	12	6	0	0.238
38	0	0	0	0.307		32	2	11	2	0.416
39	0	3	0	0.213		33	7	4	0	0.313
40	1	2	0	0.276		34	8	6	2	0.539
41	1	2	0	0.241		35	9	6	1	0.327
42	4	4	1	0.417		36	4	4	1	0.359
43	1	0	0	0.073		37	14	4	1	0.364
44	2	2	0	0.156		1	14	1	1	0.541
45	4	2	0	0.297		2	0	3	0	0.293
46	0	1	0	0.227		3	24	9	2	0.421
47	0	2	0	0.469		4	1	1	0	0.301
48	1	4	0	0.203		5	1	6	1	0.353
1	1	0	0	0.126		6	20	5	0	0.227
2	2	1	0	0.175		7	10	7	2	0.281
3	5	1	0	0.142		8	3	2	1	0.394
4	21	5	0	0.188		9	27	1	0	0.077
5	11	2	0	0.173		10	28	6	0	0.259
6	1	1	0	0.075		11	1	5	0	0.236
7	3	4	0	0.192		12	7	5	0	0.196
8	1	1	0	0.297		13	9	3	1	0.277
9	3	1	0	0.141		14	0	0	0	0.266
10	2	1	0	0.263		15	0	8	0	0.258
11	4	2	0	0.244		16	0	4	0	0.138
12	1	2	0	0.191		17	9	7	2	0.387
13	2	1	0	0.256		18	21	14	2	0.275
14	6	1	0	0.18		19	28	3	1	0.363
15	2	1	0	0.224		20	12	6	1	0.242
16	1	1	0	0.068		21	23	3	1	0.291
17	4	0	0	0.197		22	0	3	0	0.277
18	4	1	0	0.17		23	41	11	7	0.565
19	2	4	0	0.194		24	3	3	1	0.377
20	1	2	0	0.111		25	3	5	0	0.153
21	22	2	0	0.225		1	37	18	6	0.514
22	9	1	0	0.203		2	12	18	5	0.411
23	5	3	0	0.054		3	43	20	12	0.54
24	2	2	0	0.209		4	56	13	6	0.443
25	4	3	0	0.241		5	58	24	4	0.383
26	5	1	1	0.403		6	95	106	56	0.652
27	9	1	0	0.205		7	38	26	7	0.425
28	3	3	0	0.212		8	43	35	19	0.568
29	6	0	0	0.202		9	52	44	23	0.601
30	0	2	0	0.356		10	39	19	6	0.445
31	8	3	0	0.245		11	60	57	33	0.652
32	6	1	0	0.212		12	31	51	1	0.179
33	0	0	0	0.209		13	29	41	12	0.521
34	3	1	0	0.256		14	68	19	3	0.518
35	6	2	0	0.104		15	35	31	14	0.529
36	2	2	0	0.242		16	6	13	3	0.593
						17	29	24	6	0.507
REP2_NTP + ML792						REP2_siSENP6 + ML792
Core	Red(BIG)	Green(BIG)	RED(ALL) <--> Green (ALL)	Pearson		Core	Red(BIG)	Green(BIG)	RED(ALL) <--> Green (ALL)	Pearson
1	1	1	0	0.153		1	0	1	0	0.303
2	0	0	0	0.325		2	0	1	0	0.086
3	0	0	0	0.311		3	0	0	0	0.223
4	0	0	0	0.164		4	1	0	0	0.154
5	0	0	0	0.213		5	3	0	0	0.212
6	0	0	0	0.276		6	0	0	0	0.332
7	0	0	0	0.255		7	1	0	0	0.15
8	3	0	0	0.18		8	0	0	0	0.369
9	0	1	0	0.266		9	2	0	0	0.197
10	0	0	0	0.194		10	0	0	0	0.224
11	0	1	0	0.163		11	0	0	0	0.349
12	1	0	0	0.198		12	2	0	0	0.247
13	0	1	0	0.193		13	2	2	0	0.193
14	0	0	0	0.229		14	6	2	0	0.464
15	1	0	0	0.204		15	0	0	0	0.269
16	1	0	0	0.152		16	3	0	0	0.153
17	1	0	0	0.165		17	5	2	0	0.486
18	1	0	0	0.219		18	7	2	1	0.161
19	0	1	0	0.236		19	1	2	0	0.111
20	0	2	0	0.302		20	0	0	0	0.217
21	0	0	0	0.193		21	0	0	0	0.201
22	1	0	0	0.146		22	1	1	0	0.103
23	0	0	0	0.149		23	2	0	0	0.2
24	0	0	0	0.208		24	4	0	0	0.151
25	0	0	0	0.335		25	0	0	0	0.122
26	1	0	0	0.25		26	2	0	0	0.202
27	1	0	0	0.231		27	5	0	0	0.158
28	1	0	0	0.182		28	1	0	0	0.203
29	1	0	0	0.201		29	0	0	0	0.29
30	1	0	0	0.157		30	3	0	0	0.224
31	1	0	0	0.184		31	1	0	0	0.279
32	0	0	0	0.209		32	0	0	0	0.249
33	0	0	0	0.305		33	2	0	0	0.236
34	1	0	0	0.132		34	0	0	0	0.322
35	0	0	0	0.232		35	0	0	0	0.223
36	0	0	0	0.292		36	5	0	0	0.133
37	0	0	0	0.245		37	0	0	0	0.235
38	0	1	0	0.338		38	1	0	0	0.189
39	0	0	0	0.236		39	0	0	0	0.246
40	1	0	0	0.211		40	0	1	0	0.153
41	0	0	0	0.134		41	5	0	0	0.206
42	0	0	0	0.31		42	0	0	0	0.155
43	0	0	0	0.211		1	22	3	0	0.289
44	0	0	0	0.224		2	3	0	0	0.205
45	0	0	0	0.302		3	23	5	0	0.268
46	0	0	0	0.275		4	8	1	0	0.119
47	0	0	0	0.243		5	7	27	3	0.337
48	0	0	0	0.316		6	34	3	0	0.191
49	0	0	0	0.242		7	10	3	0	0.051
50	0	0	0	0.254		8	12	6	1	0.307
51	0	0	0	0.25		9	3	2	0	0.242
52	0	0	0	0.207		10	13	4	1	0.175
53	1	0	0	0.199		11	5	7	1	0.299
54	0	0	0	0.245		12	26	6	1	0.223
1	1	0	0	0.174		13	34	5	1	0.319
2	4	0	0	0.139		14	5	5	1	0.203
3	0	0	0	0.179		15	2	4	0	0.186
4	0	0	0	0.217		16	9	6	3	0.262
5	2	0	0	0.222		17	11	8	1	0.157
6	0	0	0	0.241		18	62	23	7	0.314
7	1	0	0	0.171		19	9	6	0	0.12
8	2	1	0	0.18		20	5	2	1	0.281
9	0	0	0	0.195		21	6	12	0	0.277
10	0	0	0	0.19		22	21	4	0	0.165
11	0	0	0	0.275		23	42	23	9	0.369
12	0	0	0	0.144		24	5	2	0	0.269
13	1	0	0	0.245		25	9	3	0	0.123
14	2	0	0	0.171		26	10	7	0	0.175
15	0	0	0	0.226		27	4	17	1	0.184
16	2	0	0	0.148		28	11	8	1	0.145
17	1	0	0	0.141		29	21	11	4	0.413
18	1	0	0	0.193		1	2	8	0	0.116
19	6	0	0	0.269		2	6	5	1	0.228
20	1	1	0	0.219		3	7	2	0	0.144
21	0	1	0	0.174		4	8	5	1	0.198
22	2	0	0	0.14		5	59	3	0	0.216
23	0	0	0	0.242		6	69	8	2	0.207
24	0	0	0	0.306		7	44	7	2	0.256
25	3	0	0	0.354		8	11	1	0	0.129
26	0	0	0	0.145		9	1	0	0	0.124
27	0	0	0	0.2		10	49	1	0	0.305
28	0	0	0	0.368		11	28	1	1	0.166
29	0	0	0	0.241		12	5	0	0	0.167
30	0	0	0	0.214		13	4	5	0	0.161
31	0	0	0	0.283		14	9	0	0	0.174
32	0	0	0	0.221		15	53	4	2	0.295
33	0	0	0	0.196		16	3	4	0	0.158
34	2	0	0	0.15		17	1	1	0	0.36
35	0	0	0	0.254		18	11	0	0	0.167
36	0	0	0	0.305		19	0	0	0	0.219
37	0	0	0	0.158		20	1	1	0	0.124
38	1	0	0	0.205		21	1	2	0	0.232
39	1	0	0	0.081		22	2	4	0	0.065
40	2	0	0	0.231		1	53	11	2	0.413
41	2	0	0	0.147		2	19	20	3	0.313
42	0	0	0	0.139		3	31	9	1	0.263
43	0	0	0	0.247		4	8	17	4	0.553
44	2	0	0	0.183		5	77	23	5	0.421
45	0	0	0	0.262		6	36	6	0	0.223
1	1	0	0	0.173		7	5	9	2	0.312
2	0	0	0	0.179		8	10	10	2	0.331
3	0	0	0	0.215		9	4	4	1	0.266
4	2	0	0	0.22		10	7	8	0	0.255
5	0	0	0	0.245		11	15	12	3	0.364
6	1	0	0	0.171		12	4	8	1	0.313
7	2	1	0	0.182		13	44	8	1	0.294
8	0	0	0	0.193		14	13	4	1	0.352
9	0	0	0	0.185		15	3	8	0	0.187
10	0	0	0	0.267		16	1	7	0	0.092
11	0	0	0	0.144		17	6	11	3	0.419
12	1	0	0	0.245		18	22	5	2	0.279
13	2	0	0	0.171		19	33	2	0	0.181
14	0	0	0	0.226		20	40	7	0	0.19
15	2	0	0	0.148		21	28	5	3	0.294
16	1	0	0	0.141		22	22	7	2	0.304
17	1	0	0	0.193		23	29	3	0	0.218
18	6	0	0	0.269		24	40	7	1	0.257
19	1	1	0	0.219		25	26	3	1	0.363
20	0	1	0	0.184		26	7	4	0	0.155
21	2	0	0	0.14		27	31	2	1	0.284
22	0	0	0	0.245		28	26	3	2	0.282
23	0	0	0	0.322		29	4	2	0	0.138
24	3	0	0	0.354		30	24	3	0	0.234
25	0	0	0	0.145		31	4	4	1	0.404
26	0	0	0	0.2		32	24	4	0	0.366
27	0	0	0	0.365		33	1	4	0	0.126
28	0	0	0	0.241
29	0	0	0	0.214
30	0	0	0	0.283
31	0	0	0	0.221
32	0	0	0	0.196
33	2	0	0	0.15
34	0	0	0	0.255
35	0	0	0	0.305
36	0	0	0	0.158
37	1	0	0	0.205
38	1	0	0	0.081
39	2	0	0	0.231
40	2	0	0	0.147
41	0	0	0	0.139
42	0	0	0	0.247
43	2	0	0	0.183
44	0	0	0	0.262
REP3_NTP						REP3_siSENP6
Core	yH2AX	SUMO2/3	Colocalizing foci	Pearson		Core	yH2AX	SUMO2/3	Colocalizing foci	Pearson
1	5	0	0	0.164		1	5	5	1	0.328
2	2	2	0	0.188		2	125	34	15	0.606
3	3	0	0	0.19		3	78	19	5	0.337
4	2	7	0	0.199		4	59	16	6	0.51
5	14	3	0	0.184		5	36	23	5	0.276
6	6	1	0	0.171		6	7	5	1	0.295
7	1	3	0	0.214		7	46	3	1	0.358
8	2	1	0	0.209		8	16	12	1	0.153
9	7	1	0	0.196		9	51	23	8	0.407
10	4	1	0	0.232		10	7	13	3	0.439
11	1	0	0	0.053		11	40	10	3	0.346
12	2	1	0	0.167		12	47	8	1	0.407
13	9	2	0	0.177		13	61	22	10	0.427
14	5	1	0	0.226		14	13	11	1	0.359
15	4	1	0	0.307		15	2	15	1	0.301
16	2	1	0	0.172		16	18	9	4	0.574
17	1	4	0	0.219		17	35	22	2	0.3
18	2	1	0	0.225		18	34	37	5	0.254
19	7	2	1	0.269		19	44	3	1	0.484
20	4	2	1	0.353		1	21	19	7	0.466
21	9	3	0	0.274		2	9	4	0	0.332
22	3	2	0	0.171		3	23	9	3	0.528
23	2	1	0	0.242		4	14	11	3	0.628
24	2	1	0	0.156		5	30	7	2	0.346
25	7	1	0	0.232		6	59	33	23	0.677
26	1	2	0	0.341		7	84	33	17	0.574
27	2	1	0	0.199		8	8	8	1	0.522
28	3	0	0	0.172		9	6	4	0	0.311
29	8	1	1	0.254		10	14	4	1	0.305
30	5	0	0	0.202		11	67	36	16	0.581
31	7	1	1	0.273		12	32	5	3	0.41
32	10	1	0	0.405		13	22	4	1	0.4
33	1	0	0	0.237		14	15	4	0	0.327
34	1	0	0	0.25		15	53	9	4	0.507
35	1	2	0	0.171		16	10	31	3	0.306
36	1	0	0	0.121		17	66	14	2	0.267
37	9	2	0	0.244		18	25	18	4	0.403
1	0	0	0	0.29		19	61	10	6	0.497
2	1	0	0	0.214		20	42	5	2	0.431
3	0	0	0	0.254		1	5	6	0	0.169
4	2	0	0	0.169		2	5	0	0	0.283
5	2	0	0	0.287		3	32	3	0	0.346
6	0	0	0	0.297		4	14	3	0	0.323
7	2	0	0	0.119		5	3	12	2	0.264
8	3	0	0	0.245		6	9	1	0	0.243
9	0	0	0	0.169		7	19	6	1	0.229
10	1	0	0	0.178		8	11	5	1	0.277
11	6	0	0	0.15		9	0	1	0	0.211
12	8	0	0	0.2		10	5	3	0	0.244
13	0	1	0	0.212		11	2	4	0	0.212
14	3	1	0	0.268		12	11	2	1	0.287
15	2	3	0	0.233		13	14	5	2	0.337
16	2	0	0	0.223		14	1	5	0	0.235
17	6	2	0	0.221		15	18	10	1	0.244
18	1	0	0	0.167		16	10	5	0	0.177
19	1	0	0	0.157		17	51	13	4	0.325
20	1	0	0	0.207		18	46	8	3	0.356
21	0	0	0	0.232		19	9	9	0	0.211
22	4	0	0	0.237		20	44	6	0	0.289
23	7	1	0	0.279		21	4	12	1	0.158
24	3	1	0	0.264		22	21	7	3	0.464
25	0	2	0	0.215		23	0	0	0	0.273
26	1	1	0	0.287		24	26	4	1	0.284
27	5	1	0	0.177		1	45	11	4	0.32
28	0	0	0	0.296		2	36	19	6	0.332
29	3	1	0	0.264		3	69	22	3	0.288
30	1	0	0	0.289		4	48	43	15	0.475
31	1	0	0	0.14		5	18	33	3	0.112
32	0	0	0	0.233		6	88	16	9	0.458
1	6	2	0	0.225		7	65	8	5	0.463
2	1	1	0	0.213		8	55	12	3	0.424
3	0	1	0	0.362		9	40	20	9	0.482
4	12	0	0	0.236		10	43	8	2	0.548
5	3	2	0	0.216		11	17	15	6	0.396
6	4	2	1	0.205		12	5	36	1	0.374
7	0	2	0	0.173		13	10	23	7	0.443
8	1	1	0	0.071		14	34	33	11	0.467
9	22	1	0	0.273		15	76	16	5	0.446
10	3	1	0	0.242		16	30	25	12	0.572
11	6	2	0	0.248		17	33	6	0	0.359
12	1	1	0	0.038		1	12	4	1	0.422
13	0	1	0	0.237		2	2	1	0	0.28
14	10	2	0	0.188		3	2	4	1	0.413
15	8	1	0	0.163		4	9	13	3	0.398
16	2	0	0	0.12		5	5	5	1	0.348
17	4	1	0	0.146		6	12	2	0	0.319
18	2	2	0	0.075		7	1	3	0	0.166
19	10	1	0	0.266		8	18	6	3	0.347
20	1	0	0	0.18		9	31	6	2	0.39
21	17	4	0	0.192		10	34	11	4	0.368
22	0	0	0	0.188		11	4	1	0	0.53
23	13	0	0	0.111		12	2	6	0	0.23
24	5	0	0	0.168		13	11	3	1	0.339
25	10	3	0	0.395		14	6	10	2	0.324
26	2	1	0	0.132		15	52	11	6	0.46
27	16	3	0	0.266		16	0	0	0	0.308
28	0	0	0	0.212		17	6	7	1	0.216
29	2	0	0	0.156		18	2	1	0	0.141
30	7	2	0	0.14		19	1	4	0	0.209
31	3	1	0	0.199		20	2	2	0	0.276
32	5	1	0	0.183		21	16	5	4	0.592
						22	25	3	2	0.376
						23	24	3	0	0.415
						24	3	3	0	0.275
						25	1	1	0	0.202
						26	26	3	2	0.531
						27	4	5	1	0.22
REP3_NTP + ML792						REP3_siSENP6 + ML792
Core	yH2AX	SUMO2/3	Colocalizing foci	Pearson		Core	yH2AX	SUMO2/3	Colocalizing foci	Pearson
1	0	0	0	0.335		1	18	1	0	0.129
2	0	0	0	0.229		2	13	0	0	0.219
3	3	0	0	0.157		3	8	0	0	0.163
4	0	0	0	0.308		4	7	0	0	0.127
5	0	0	0	0.214		5	11	1	0	0.09
6	1	0	0	0.204		6	54	0	0	0.19
7	1	0	0	0.199		7	25	0	0	0.184
8	2	0	0	0.273		8	8	0	0	0.122
9	6	0	0	0.191		9	17	0	0	0.208
10	0	0	0	0.27		10	14	2	0	0.201
11	1	0	0	0.204		11	22	0	0	0.161
12	0	0	0	0.333		12	23	0	0	0.127
13	0	0	0	0.242		13	20	1	0	0.25
14	0	0	0	0.204		14	18	0	0	0.219
15	1	0	0	0.24		15	0	0	0	0.187
16	1	0	0	0.205		16	9	0	0	0.247
17	1	0	0	0.175		17	0	0	0	0.274
18	0	0	0	0.309		18	0	0	0	0.158
19	0	0	0	0.314		19	20	0	0	0.205
20	0	0	0	0.292		20	15	0	0	0.282
21	0	0	0	0.232		21	16	0	0	0.237
22	0	0	0	0.222		22	13	0	0	0.202
23	0	0	0	0.338		23	19	0	0	0.26
24	1	1	0	0.116		1	1	0	0	0.174
25	0	0	0	0.27		2	0	0	0	0.267
26	1	0	0	0.293		3	0	0	0	0.189
27	0	0	0	0.267		4	9	0	0	0.149
28	1	0	0	0.202		5	0	0	0	0.162
29	0	0	0	0.306		6	1	0	0	0.156
30	0	0	0	0.294		7	4	0	0	0.218
31	0	0	0	0.238		8	4	0	0	0.299
32	0	0	0	0.345		9	5	0	0	0.123
33	1	0	0	0.17		10	15	0	0	0.27
34	0	0	0	0.255		11	1	0	0	0.204
35	3	0	0	0.179		12	0	0	0	0.209
1	1	0	0	0.216		13	1	1	0	0.213
2	7	0	0	0.106		14	6	0	0	0.222
3	2	0	0	0.128		15	1	0	0	0.253
4	5	0	0	0.125		16	4	0	0	0.089
5	0	1	0	0.097		17	2	0	0	0.173
6	31	0	0	0.145		18	0	0	0	0.375
7	10	0	0	0.175		19	0	0	0	0.234
8	4	0	0	0.206		20	9	1	0	0.222
9	0	1	0	0.312		21	2	0	0	0.166
10	6	0	0	0.198		22	1	0	0	0.134
11	9	0	0	0.131		23	7	0	0	0.186
12	6	0	0	0.175		24	12	0	0	0.158
13	7	0	0	0.169		25	5	1	0	0.124
14	12	1	0	0.168		26	6	0	0	0.127
15	18	0	0	0.229		27	4	0	0	0.181
16	14	0	0	0.149		28	1	1	0	0.248
17	8	0	0	0.213		29	4	0	0	0.244
18	2	0	0	0.277		30	11	0	0	0.175
19	10	0	0	0.271		31	2	1	0	0.15
20	12	0	0	0.198		32	0	2	0	0.156
21	24	0	0	0.19		33	0	0	0	0.092
22	9	0	0	0.187		1	2	0	0	0.099
23	6	0	0	0.226		2	5	0	0	0.192
24	8	0	0	0.176		3	1	4	1	0.315
25	14	0	0	0.204		4	3	0	0	0.111
26	7	1	0	0.232		5	37	0	0	0.252
27	3	0	0	0.176		6	2	0	0	0.183
28	10	0	0	0.216		7	0	0	0	0.262
29	4	0	0	0.307		8	34	0	0	0.247
30	2	0	0	0.038		9	27	2	0	0.201
31	9	0	0	0.413		10	15	1	1	0.203
32	12	1	0	0.265		11	0	0	0	0.262
33	11	0	0	0.241		12	7	0	0	0.142
34	2	0	0	0.286		13	9	0	0	0.149
35	4	0	0	0.247		14	9	0	0	0.148
36	8	0	0	0.242		15	65	0	0	0.26
37	7	0	0	0.213		16	39	6	0	0.188
38	6	0	0	0.247		17	42	4	1	0.225
39	5	0	0	0.169		18	40	5	0	0.187
40	1	0	0	0.232		19	9	0	0	0.141
41	1	0	0	0.184		20	20	0	0	0.094
1	5	0	0	0.082		1	35	2	0	0.274
2	11	2	0	0.159		2	1	2	0	0.155
3	4	0	0	0.213		3	5	1	0	0.135
4	2	0	0	0.148		4	0	0	0	0.219
5	1	0	0	0.163		5	1	0	0	0.16
6	3	0	0	0.16		6	81	10	1	0.217
7	5	0	0	0.268		7	0	0	0	0.284
8	2	0	0	0.178		8	30	4	0	0.15
9	4	1	0	0.2		9	0	0	0	0.335
10	4	0	0	0.169		10	12	1	0	0.122
11	1	0	0	0.114		11	32	0	0	0.228
12	2	0	0	0.177		12	32	0	0	0.171
13	7	2	0	0.197		13	0	0	0	0.198
14	8	2	0	0.196		14	1	0	0	0.273
15	1	0	0	0.168		15	27	2	1	0.238
16	2	0	0	0.146		16	67	5	2	0.236
17	6	0	0	0.207		17	14	1	0	0.2
18	2	0	0	0.145		18	2	0	0	0.196
19	2	0	0	0.224		19	5	1	0	0.22
20	10	2	0	0.146		20	10	1	0	0.158
21	1	0	0	0.238		21	8	1	0	0.112
22	6	0	0	0.257		22	21	3	2	0.232
23	12	0	0	0.267		23	12	2	0	0.186
24	1	0	0	0.147		24	53	2	1	0.193
25	2	0	0	0.249		25	3	0	0	0.12
26	1	0	0	0.148		26	0	0	0	0.26
27	15	1	0	0.219		27	14	0	0	0.241
28	9	0	0	0.246
29	5	0	0	0.244
30	6	0	0	0.251
31	4	0	0	0.197
32	6	0	0	0.141
33	7	0	0	0.223
34	6	0	0	0.121
35	1	0	0	0.144

## Sheet: Fig 1D
	% cells with more than 5 colocalizingfoci
REP1_NTP	0
REP1_siSENP6	29.2135
REP2_NTP	0
REP2_siSENP6	15.2542
REP3_NTP	0
REP3_siSENP6	16.8224

## Sheet: Fig 1E
REP 1	Cells with micronuclei	Cells with damaged micronuclei	Total number of cells
NTP_1	0	0	27
NTP_2	0	0	40
NTP_3	0	0	29
siSENP6_1	6	3	21
siSENP6_2	8	6	23
siSENP6_3	3	1	24
siSENP6_4	8	5	21
REP 2
NTP_1	1	0	33
NTP_2	1	0	48
NTP_3	2	2	36
siSENP6_1	4	1	39
siSENP6_2	8	6	37
siSENP6_3	2	1	25
siSENP6_4	4	3	17
REP 3
NTP_1	1	1	37
NTP_2	0	0	32
NTP_3	2	1	32
siSENP6_1	8	8	19
siSENP6_2	7	6	20
siSENP6_3	2	1	24
siSENP6_4	4	4	17
siSENP6_5	3	1	27
	% cells with micronuclei	% cells with yH2AX+ micronuclei
REP1_NTP	0	0
REP1_siSENP6	28.0899	16.8539
REP2_NTP	3.4188	1.7094
REP2_siSENP6	15.2542	9.32203
REP3_NTP	2.9703	1.9802
REP3_siSENP6	22.4299	18.6916

## Sheet: Fig 1F
IR treatment	Rep 1_day5		Rep 2_day5		Rep 3_day5
	NTP	SENP6	NTP	SENP6	NTP	SENP6
0	100	100	100	100	100	100
1	88.8766	72.9962	86.9754	80.1657	83.3517	73.5052
2	78.1392	51.4412	68.2897	51.6728	66.6879	46.5714
3	62.1461	34.8232	57.7381	38.1108	48.3968	28.9877
4	45.9566	26.2532	40.1722	30.1571	34.5154	22.7271
CPT	Rep 1_day5
	NTP	siSENP6	NTP	siSENP6	NTP	siSENP6
0	100	100	100	100	100	100
0.25	87.2514	61.3928	102.08	70.3069	107.674	91.8288
0.5	82.477	54.5834	81.4318	41.4019	81.7963	53.1109
0.75	67.8272	41.9711	50.287	44.1826	79.3452	49.5994
1	58.1791	42.9516	47.2142	38.9365	64.0034	46.5992
HU	Rep 1_day5		Rep 2_day5		Rep 3_day5
	NTP	siSENP6	NTP	siSENP6	NTP	siSENP6
0	100	100	100	100	100	100
0.25	92.8837	63.2023	96.9388	72.2047	104.543	81.3235
0.5	80.7952	46.0499	94.2252	61.8192	95.3751	65.2992
0.75	75.514	43.4272	88.1022	52.0898	84.5761	51.5009
1	74.3692	40.7626	81.4609	45.8069	78.81	45.5518
MMC	Rep 1_day5		Rep 2_day5		Rep 3_day5
	NTP	siSENP6	NTP	siSENP6	NTP	siSENP6
0	100	100	100	100	100	100
0.25	97.2568	70.4183	94.2139	73.1534	85.9897	77.0315
0.5	92.8259	60.6397	82.1534	54.5863	74.7202	60.0527
0.75	79.0522	52.225	59.5704	35.5035	67.4215	54.0842
1	71.8154	45.5961	57.6453	35.0697	57.6271	41.8277

## Sheet: Fig 1G
		No of GFP+ cells with laser tracks	No of cells with localization	% of cells with localization
REP1	GFP-SENP6 WT	38	10	26.3158
	GFP-SENP6 CD	40	8	20
REP2	GFP-SENP6 WT	74	3	4.05405
	NA	-	-	-
REP3	GFP-SENP6 WT	72	2	2.77778
	GFP-SENP6 CD	60	7	11.6667
REP4	GFP-SENP6 WT	82	12	14.6341
	GFP-SENP6 CD	67	14	20.8955

## Sheet: Fig 3A
						1: UT	Parental	Input
1: UT	Parental	His10-pulldown				2: NT shRNA	His10-SUMO2 WT	Input
2: NT shRNA	His10-SUMO2 WT	His10-pulldown				3: shRNA SENP6#1	His10-SUMO2 WT	Input
3: shRNA SENP6#1	His10-SUMO2 WT	His10-pulldown				4: NT shRNA	His10-SUMO2 K0	Input
4: NT shRNA	His10-SUMO2 K0	His10-pulldown				5: shRNA SENP6#1	His10-SUMO2 K0	Input
5: shRNA SENP6#1	His10-SUMO2 K0	His10-pulldown
6: UT	Parental	Input
7: NT shRNA	His10-SUMO2 WT	Input
8: shRNA SENP6#1	His10-SUMO2 WT	Input
9: NT shRNA	His10-SUMO2 K0	Input
10: shRNA SENP6#1	His10-SUMO2 K0	Input
									1: UT	Parental	His10-pulldown
									2: NT shRNA	His10-SUMO2 WT	His10-pulldown
									3: shRNA SENP6#1	His10-SUMO2 WT	His10-pulldown
1: UT	Parental	His10-pulldown							4: NT shRNA	His10-SUMO2 K0	His10-pulldown
2: NT shRNA	His10-SUMO2 WT	His10-pulldown							5: shRNA SENP6#1	His10-SUMO2 K0	His10-pulldown
3: shRNA SENP6#1	His10-SUMO2 WT	His10-pulldown
4: NT shRNA	His10-SUMO2 K0	His10-pulldown							6: UT	Parental	Input
5: shRNA SENP6#1	His10-SUMO2 K0	His10-pulldown							7: NT shRNA	His10-SUMO2 WT	Input
									8: shRNA SENP6#1	His10-SUMO2 WT	Input
6: UT	Parental	Input							9: NT shRNA	His10-SUMO2 K0	Input
7: NT shRNA	His10-SUMO2 WT	Input							10: shRNA SENP6#1	His10-SUMO2 K0	Input
8: shRNA SENP6#1	His10-SUMO2 WT	Input
9: NT shRNA	His10-SUMO2 K0	Input
10: shRNA SENP6#1	His10-SUMO2 K0	Input
					1: UT	Parental	His10-pulldown						1: UT	Parental	His10-pulldown
					2: NT shRNA	His10-SUMO2 WT	His10-pulldown						2: NT shRNA	His10-SUMO2 WT	His10-pulldown
					3: shRNA SENP6#1	His10-SUMO2 WT	His10-pulldown						3: shRNA SENP6#1	His10-SUMO2 WT	His10-pulldown
					4: NT shRNA	His10-SUMO2 K0	His10-pulldown						4: NT shRNA	His10-SUMO2 K0	His10-pulldown
					5: shRNA SENP6#1	His10-SUMO2 K0	His10-pulldown						5: shRNA SENP6#1	His10-SUMO2 K0	His10-pulldown
					6: UT	Parental	Input						6: UT	Parental	Input
					7: NT shRNA	His10-SUMO2 WT	Input						7: NT shRNA	His10-SUMO2 WT	Input
					8: shRNA SENP6#1	His10-SUMO2 WT	Input						8: shRNA SENP6#1	His10-SUMO2 WT	Input
					9: NT shRNA	His10-SUMO2 K0	Input						9: NT shRNA	His10-SUMO2 K0	Input
					10: shRNA SENP6#1	His10-SUMO2 K0	Input						10: shRNA SENP6#1	His10-SUMO2 K0	Input

## Sheet: Fig 3B
REP1 quantification
	SENP6 shRNA #1 in WT	SENP6 shRNA #1 in K0	Fold change WT vs K0	Fold change WT vs K0 corrected for SUMO2/3
SUMO2/3 (image 114227)	13302	54330.5	0.244835	NA
BRCA1 (image 141907)	33818.5	18995	1.78038	7.27179
BARD1 (image 140617)	39069.4	91661.1	0.426237	1.74092
BLM (image 135442)	29088.2	24671.2	1.17903	4.81563
53BP1 (image 135153)	39836.9	31466.6	1.26601	5.17087
REP2 quantification
	SENP6 shRNA #1 in WT	SENP6 shRNA #1 in K0	Fold change WT vs K0	Fold change WT vs K0 corrected for SUMO2/3
SUMO2/3 (image 150236)	40384.8	34935.3	1.15599	NA
BRCA1 (image 1130020)	42688.8	10102.3	4.22567	3.65546
BARD1 (image 113816)	42825.9	17031.9	2.51446	2.17516
BLM (image 114432)	29533.7	8157.58	3.6204	3.13186
53BP1 (image 132447)	47631.9	8268.02	5.76098	4.9836

## Sheet: Fig 4A
																1: UT	Parental	His10-pulldown
																2: NT shRNA	His10-SUMO2 WT	His10-pulldown
																3: shRNA SENP6#1	His10-SUMO2 WT	His10-pulldown
																4: shRNA SENP6#2	His10-SUMO2 WT	His10-pulldown
																5: NT shRNA + HU	His10-SUMO2 WT	His10-pulldown
																6: shRNA SENP6#1 + HU	His10-SUMO2 WT	His10-pulldown
																7: shRNA SENP6#2 + HU	His10-SUMO2 WT	His10-pulldown
																8: UT	Parental	Input
																9: NT shRNA	His10-SUMO2 WT	Input
																10: shRNA SENP6#1	His10-SUMO2 WT	Input
																11: shRNA SENP6#2	His10-SUMO2 WT	Input
																12: NT shRNA + HU	His10-SUMO2 WT	Input
																13: shRNA SENP6#1 + HU	His10-SUMO2 WT	Input
																14: shRNA SENP6#2 + HU	His10-SUMO2 WT	Input
					1: UT	Input
					2: NT shRNA	Input
					3: shRNA SENP6#1	Input
					4: shRNA SENP6#2	Input
					5: NT shRNA + HU	Input
					6: shRNA SENP6#1 + HU	Input
					7: shRNA SENP6#2 + HU	Input
	1: UT	Parental	His10-pulldown
	2: NT shRNA	His10-SUMO2 WT	His10-pulldown
	3: shRNA SENP6#1	His10-SUMO2 WT	His10-pulldown
	4: shRNA SENP6#2	His10-SUMO2 WT	His10-pulldown													1: UT	Parental	His10-pulldown
	5: NT shRNA + HU	His10-SUMO2 WT	His10-pulldown													2: NT shRNA	His10-SUMO2 WT	His10-pulldown
	6: shRNA SENP6#1 + HU	His10-SUMO2 WT	His10-pulldown													3: shRNA SENP6#1	His10-SUMO2 WT	His10-pulldown
	7: shRNA SENP6#2 + HU	His10-SUMO2 WT	His10-pulldown													4: shRNA SENP6#2	His10-SUMO2 WT	His10-pulldown
	8: UT	Parental	Input													5: NT shRNA + HU	His10-SUMO2 WT	His10-pulldown
	9: NT shRNA	His10-SUMO2 WT	Input													6: shRNA SENP6#1 + HU	His10-SUMO2 WT	His10-pulldown
	10: shRNA SENP6#1	His10-SUMO2 WT	Input													7: shRNA SENP6#2 + HU	His10-SUMO2 WT	His10-pulldown
	11: shRNA SENP6#2	His10-SUMO2 WT	Input													8: UT	Parental	Input
	12: NT shRNA + HU	His10-SUMO2 WT	Input													9: NT shRNA	His10-SUMO2 WT	Input
	13: shRNA SENP6#1 + HU	His10-SUMO2 WT	Input													10: shRNA SENP6#1	His10-SUMO2 WT	Input
	14: shRNA SENP6#2 + HU	His10-SUMO2 WT	Input													11: shRNA SENP6#2	His10-SUMO2 WT	Input
																12: NT shRNA + HU	His10-SUMO2 WT	Input
																13: shRNA SENP6#1 + HU	His10-SUMO2 WT	Input
																14: shRNA SENP6#2 + HU	His10-SUMO2 WT	Input
																1: shRNA SENP6#2 + HU	His10-SUMO2 WT	Input
																2: shRNA SENP6#1 + HU	His10-SUMO2 WT	Input
																3: NT shRNA + HU	His10-SUMO2 WT	Input
																4: shRNA SENP6#2	His10-SUMO2 WT	Input
																5: shRNA SENP6#1	His10-SUMO2 WT	Input
																6: NT shRNA	His10-SUMO2 WT	Input
																7: UT	Parental	Input
																8: UT	Parental	His10-pulldown
																9: NT shRNA	His10-SUMO2 WT	His10-pulldown
																10: shRNA SENP6#1	His10-SUMO2 WT	His10-pulldown
																11 shRNA SENP6#2	His10-SUMO2 WT	His10-pulldown
																12: NT shRNA + HU	His10-SUMO2 WT	His10-pulldown
																13: shRNA SENP6#1 + HU	His10-SUMO2 WT	His10-pulldown
																14: shRNA SENP6#2 + HU	His10-SUMO2 WT	His10-pulldown
	1: UT	Parental	Input
	2: NT shRNA	His10-SUMO2 WT	Input
	3: shRNA SENP6#1	His10-SUMO2 WT	Input
	4: shRNA SENP6#2	His10-SUMO2 WT	Input
	5: NT shRNA + HU	His10-SUMO2 WT	Input
	6: shRNA SENP6#1 + HU	His10-SUMO2 WT	Input
	7: shRNA SENP6#2 + HU	His10-SUMO2 WT	Input
	8: Ladder
	9: UT	Parental	His10-pulldown
	10: NT shRNA	His10-SUMO2 WT	His10-pulldown
	11: shRNA SENP6#1	His10-SUMO2 WT	His10-pulldown
	12: shRNA SENP6#2	His10-SUMO2 WT	His10-pulldown
	13: NT shRNA + HU	His10-SUMO2 WT	His10-pulldown
	14: shRNA SENP6#1 + HU	His10-SUMO2 WT	His10-pulldown
	15: shRNA SENP6#2 + HU	His10-SUMO2 WT	His10-pulldown

## Sheet: Fig 4B
REP1 quantification
BLM (image 145903)	shRNA SENP6#1	shRNA SENP6#2	shRNA SENP6#1 + HU	shRNA SENP6#2 + HU
Area	3153.38	2196.89	6462.94	23363.4
Fold change	1	1	2.04953	10.6347
BRCA1 (image 144220)	shRNA SENP6#1	shRNA SENP6#2	shRNA SENP6#1 + HU	shRNA SENP6#2 + HU
Area	8689.94	4342.9	43155.9	56291
Fold change	1	1	4.96619	12.9616
BARD1 (image 145430 )	shRNA SENP6#1	shRNA SENP6#2	shRNA SENP6#1 + HU	shRNA SENP6#2 + HU
Area	6363.1	2494.38	19356.7	34517.1
Fold change	1	1	3.04202	13.838
MDC1 (image 162709)	shRNA SENP6#1	shRNA SENP6#2	shRNA SENP6#1 + HU	shRNA SENP6#2 + HU
Area	658.506	1490.41	6002.83	16328.7
Fold change	1	1	9.11583	10.9559
REP2 quantification
BLM (image 143244)	shRNA SENP6#1	shRNA SENP6#2	shRNA SENP6#1 + HU	shRNA SENP6#2 + HU
Area	6710.73	13001.4	21494.1	30668.9
Fold change	1	1	3.20295	2.35889
BRCA1 (image 140841)	shRNA SENP6#1	shRNA SENP6#2	shRNA SENP6#1 + HU	shRNA SENP6#2 + HU
Area	18218.5	16333.2	51413.5	36393.5
Fold change	1	1	2.82206	2.22819
BARD1 (image 112927)	shRNA SENP6#1	shRNA SENP6#2	shRNA SENP6#1 + HU	shRNA SENP6#2 + HU
Area	28615.1	27026.8	75128.1	42431.7
Fold change	1	1	2.62547	1.56999
MDC1 (image 131439)	shRNA SENP6#1	shRNA SENP6#2	shRNA SENP6#1 + HU	shRNA SENP6#2 + HU
Area	48590.2	36415.7	30005.1	11409.6
Fold change	1	1	0.617512	0.313316
REP3 quantification
BLM (image 152719)	shRNA SENP6#1	shRNA SENP6#2	shRNA SENP6#1 + HU	shRNA SENP6#2 + HU
Area	26742.6	12963	31758.3	7840.85
Fold change	1	1	1.18756	0.604863
BRCA1 (image 145632)	shRNA SENP6#1	shRNA SENP6#2	shRNA SENP6#1 + HU	shRNA SENP6#2 + HU
Area	32633.8	6526.53	61988.8	14432.4
Fold change	1	1	1.89953	2.21134
BARD1 (image 144525)	shRNA SENP6#1	shRNA SENP6#2	shRNA SENP6#1 + HU	shRNA SENP6#2 + HU
Area	61831.2	14737.6	70971.8	26309.9
Fold change	1	1	1.14783	1.78523
MDC1 (image 150956)	shRNA SENP6#1	shRNA SENP6#2	shRNA SENP6#1 + HU	shRNA SENP6#2 + HU
Area	23273.1	10839.6	61271.4	13796.9
Fold change	1	1	2.63272	1.27283

## Sheet: Fig 5A
										1: UT	Parental	Input
										2: NT shRNA	His10-SUMO2 WT	Input
										3: shRNA SENP6#1	His10-SUMO2 WT	Input
										4: shRNA RNF4#1	His10-SUMO2 WT	Input
										5: shRNA RNF4#2	His10-SUMO2 WT	Input
										6: shRNA SENP6#1 + shRNA RNF4#1	His10-SUMO2 WT	Input
										7: shRNA SENP6#1 + shRNA RNF4#2	His10-SUMO2 WT	Input
	1: UT	Parental	Input
	2: NT shRNA	His10-SUMO2 WT	Input
	3: shRNA SENP6#1	His10-SUMO2 WT	Input
	4: shRNA RNF4#1	His10-SUMO2 WT	Input
	5: shRNA RNF4#2	His10-SUMO2 WT	Input
	6: shRNA SENP6#1 + shRNA RNF4#1	His10-SUMO2 WT	Input
	7: shRNA SENP6#1 + shRNA RNF4#2	His10-SUMO2 WT	Input
	8: marker		His10-pulldown
	9: UT	Parental	His10-pulldown
	10: NT shRNA	His10-SUMO2 WT	His10-pulldown
	11: shRNA SENP6#1	His10-SUMO2 WT	His10-pulldown
	12: shRNA RNF4#1	His10-SUMO2 WT	His10-pulldown
	13: shRNA RNF4#2	His10-SUMO2 WT	His10-pulldown
	14: shRNA SENP6#1 + shRNA RNF4#1	His10-SUMO2 WT	His10-pulldown
	15: shRNA SENP6#1 + shRNA RNF4#2	His10-SUMO2 WT	His10-pulldown

[truncated: 39 more sheets: Fig 5B, Fig 6A, Fig 6C-D, Fig 6E-F, Fig 6G-H, Fig 7A, Fig 7B, Fig 7C, Fig 7D_S6B, Fig 8A, Fig 8C, Fig 8D, Fig 8E_Fig S8A, Fig 8F, Fig 8G_Fig S8B, Fig 8H, Fig 9B-D, Figure 9F, Fig S1B, Fig S1C …]
